# Supplementary material for: Continuous Glucose Monitoring in Patients Undergoing Extracorporeal Ventricular Assist Therapy
Source: PLoS One. 2016 Mar 10;11(3):e0148778. doi: 10.1371/journal.pone.0148778 (PMC4786282; doi:10.1371/journal.pone.0148778)
Supplement: S1 Data — (XLSX) [file pone.0148778.s001.xlsx]

## Sheet: Tabelle1
Pat.No	Study time	gender	age	size	weight	SAPSII admission	SAPSII inclusion	APACHE admission	first SOFA	SOFA inclusion	first ROD	ROD inclusion	BGA1	Sensor1	Diff. 1	InsulinIU/h	Norepi µg/kg/min	Epi µg/kg/min	Vasopressin IU/h	Lactate	BGA2	Sensor2	Diff 2	InsulinIU/h	Norepi µg/kg/min	Epi µg/kg/min	Vasopressin IU/h	Lactate	BGA3	Sensor3	Diff3	Insulin IU/h	Norepi µg/kg/min	Epi µg/kg/min	Vasopressin IU/h	Lactate	BGA4	Sensor4	Diff 4	Insulin IU/h	Norepi µg/kg/min	Epi µg/kg/min	Vasopressin IU/h	Lactate	BGA5	Sensor5	Diff 5	Insulin IU/h	Norepi µg/kg/min
1	07.03. - 10.03.13	m	60	186	105	81	55	40	19	11	93.1	57.5	139	150	-11	0.5	0.13	0	0	1.4	121	133	-12	0.5	0.13	0	0	1.4	126	110	16	0.1	0.12	0	0	1.1	143	129	14	0.1	0.12	0	0	1.2	153	125	28	0.5	0.13
2	11.03. - 13.03.13	w	55	169	90	31	92	26	10	19	11.7	97.2	109	120	-11	0	0.39	0.06	2.7	10.1	121	119	2	0	0.39	0.06	2.4	10.3	108	124	-16	0.9	0.38	0.04	2.4	10.5	107	126	-19	1	0.34	0.04	2.7	11.8	97	121	-24	1	0.24
3	06.04. - 06.04.13	m	56	180	119	37	88	12	15	15	19.6	96.1	32	132	-100	0	0.39	0.07	2.1	18	128	118	10	0	0.45	0.07	2.1	10.7	139	118	21	0	0.45	0.07	2.1	17	stop
4	06.04. - 10.04.13	m	56	180	119	37	88	12	15	15	19.6	96.1	err	err	err	0	0.34	0.07	2.1	16	48	44	4	0	0	0	0	14.8	55	35	20	0	0.42	0.07	2.1	14.6	62	33	29	0	0.42	0.07	2.1	9.3	57	28	29	0	0.53
5	23.07. - 28.07.13	m	19	178	96	6	91	17	6	20	0.5	96.9	err	err	err	0.1	0.12	0.05	2.1	4.6	152	145	7	2	0.12	0.05	2.1	4.3	146	146	0	2	0.12	0.05	2.1	3.8	150	155	-5	4	0.1	0.05	2.1	3.9	156	152	4	5	0.1
6	26.07. - 02.08.13	m	54	180	105	49	59	23	4	8	43	66.1	88	72	16	0	0.24	0.11	0	10.5	72	88	-16	0	0.24	0.11	0	11.5	66	87	-21	0	0.27	0.1	0	12.3	66	85	-19	0	0.27	0.1	0	12.7	104	88	16	0	0.27
7	28.07. - 31.07.13	w	69	160	85			36				err	207	153	54	12	0	0.02	0	2.3	200	200	0	12	0	0.02	0	2.3	181	182	-1	10	0	0.02	0	1.9	185	186	-1	10	0.29	0.02	0	1.6	183	181	2	5	0.27
8	31.07. - 03.08.13	m	58	181	90	20	76	22	3	15	3.7	89.7	147	147	0	2	0.01	0.06	0	1.3	143	143	0	2	0.01	0.06	0	1.3	136	136	0	2	0.29	0.06	0	err	170	171	-1	3	0.17	0.06	2	1.1	174	180	-6	3	0.17
9	07.08. - 08.08.13	m	50	178	107	75	75	43	15	15	88.9	88.9	err	err	err	3	0.3	0	0	7.6	err	err	err	3	0.3	0	0	7.6	124	127	-3	3	0.25	0	0	7.7	123	126	-3	3	0.25	0	0	7.6	124	110	14	3	0.25
10	13.08. - 16.08.13	m	69	183	68			34	12	12			102	104	-2	0	0	0	0	1.1	101	113	-12	0	0	0	0	1	101	87	14	0	0	0	0	1.2	103	95	8	0	0	0	0	1.2	105	115	-10	0	0
11	12.09. - 12.09.13	w	29	153	78	24	66	33	8	14	5.8	78.5	141	85	56	2	0	0	0	1.5	err	err	err	err	err	err	err	err	err	err	err	err	err	err	err	err	stop
12	17.09. - 20.09.13	m	59	172	81	68	68	32	15	15	81.3	81.3	130	131	-1	2	0.15	0.01	4	5.2	125	126	-1	2	0.19	0.11	4	5.8	127	119	8	2	0.17	0.09	4	5.4	125	120	5	2	0.17	0.09	4	5.2	125	121	4	2	0.17
13	26.10. - 29.10.13	m	56	198	98	54	47	33	14	14	55.3	39.2	134	145	-11	0	0.16	0	0.6	3.8	140	132	8	0	0.14	0.07	0.9	3.1	153	147	6	0	0.15	0.07	0.9	2.9	140	149	-9	0	0.15	0.07	0.9	2.8	140	137	3	0	0.15
15	02.01. - 03.01.14	m	58	175	120	100	100	46			98.5	98.5	77	71	6	0	1	0	2	13	79	81	-2	0	0.72	0	2	13.5	81	75	6	0	0.72	0	2	16	74	58	16	0	0.72	0	2	16	70	64	6	0	0.72
16	09.01. - 12.01.14	w	48	170	75	49	66	46	4	14	43.8	78.5	68	60	8	0.1	0.13	0	2.1	11.5	92	72	20	0.1	0.13	0	2.1	10.8	68	80	-12	0.1	0.05	0	2.1	11.8	146	107	39	0	0.33	0.11	0.9	12.7	187	133	54	0	0.33
17	13.01. - 13.01.14	m	69	176	90	84	88	42	14	18	94.6	96.1	102	61	41	0.1	0.04	0.04	0	0.8	102	64	38	0.1	0.02	0.04	0	0.8	118	64	54	0.1	0	0.03	0	1	stop
18	13.01. - 16.01.14	m	19	192	64	50	59	25	14	18	46.1	66.1	126	122	4	0	0	0.03	0	1.1	122	121	1	0	0	0.03	0	1.2	139	129	10	0	0	0.03	0	1.2	122	123	-1	0	0	0.03	0	0.9	129	119	10	0	0
19	23.01. - 24.01.14	w	54	172	78	68	76	35	15	13	81.3	89.7	134	130	4	0.1	0	0.12	0	1.6	134	122	12	0.1	0	0.12	0	1.2	131	132	-1	0	0	0.12	0	1.5	170	156	14	0	0	0.1	0	1.8	156	155	1	0	0
20	24.01. - 27.01.14	m	29	174	110	36	29	24	11	7	18.1	9.7	114	114	0	0.1	0.08	0	0	2.9	113	115	-2	0.1	0.05	0	0	2.9	162	112	50	0.1	0	0	0	2.6	160	147	13	0.1	0	0	0	2.7	115	146	-31	2	0
21	05.02. - 06.02.14	m	57	175	80	42	49	33	11	11	28.5	43.8	167	164	3	6	0.1	0.04	0	2.5	147	107	40	3	0.13	0.04	0	1.8	142	137	5	1	0.13	0.04	0	1.6	191	228	-37	1	0.08	0.04	0	1.3	133	133	0	1	0.08
22	05.02. - 09.02.14	m	73	173	94	74	66	34	15	15	88	78.5	213	205	8	1	0.24	0.04	2	2.9	215	207	8	1	0.27	0.04	2	3.2	221	222	-1	5	0.27	0.04	2	3.3	220	235	-15	7	0.27	0.04	2	2.9	191	228	-37	7	0.23
23	23.02. - 25.02.14	m	75	178	78	24	97	25	7	19	5.8	98.1	135	128	7	1.5	0.05	0.02	0	1.8	139	130	9	3	0.13	0.02	0	1.9	150	136	14	3	0	0.02	0	1.9	133	136	-3	2	0.02	0.02	0	2	169	150	19	2	0
24	25.02. - 28.02.14	m	75	168	75	109	109	42	19	19	99.3	99.3	111	100	11	0	0.4	0.09	1.8	18	109	107	2	0	0.38	0.09	1.8	17	114	102	12	0	err	0.09	1.8	16	102	82	20	0	0.27	0	1.71	12	93	110	-17	0	0.29
25	28.02. - 04.03.14	m	75	168	65	75	75		14	14	88.9	88.9	179	175	4	4.2	0.05	0.13	0	3.3	160	157	3	6	0.05	0.13	0	3	130	141	-11	1.8	0	0.12	0	3.2	110	110	0	0.5	0.04	0.18	0	2.9	125	112	13	0.5	0.1
26	06.03. - 08.03.14	w	64	168	85	42	77	39	13	13	28.5	90.5	107	90	17	4.7	0.16	0.08	0.7	1.7	166	164	2	3	0.1	0.08	0	1.4	145	156	-11	3	0.12	0.08	0	1.3	129	126	3	err	0.12	0.08	0	1.2	119	130	-11	1.5	0.1
[truncated: 3 more columns]
